# Supplementary material for: Generalize or Personalize - Do Dogs Transfer an Acquired Rule to Novel Situations and Persons?
Source: PLoS One. 2014 Jul 16;9(7):e102666. doi: 10.1371/journal.pone.0102666 (PMC4100895; doi:10.1371/journal.pone.0102666)
Supplement: Table S1 — List of all dogs included in the analysis. Information about sex, age, breed and the order in which a dog was tested are provided. (XLSX) [file pone.0102666.s001.xlsx]

## Sheet: S1
Subject	Age	Sex	Breed	Order
Balou	11	M	Shappendoes	1
Chiron	6	M	Magyar Vizsla	1
Cuba Libre	4	F	German Sheperd	1
FeFo	3	M	Parson Jack Russel	1
Gusti	7	M	Tibet Terrier	1
Kenny	3	M	Labrador	1
Paul	3	M	Golden Retriever	1
Bert	7	M	German Sheperd Mix	2
Caja	8	F	Doberman Mix	2
Gerda	3	F	Poodle/Labrador	2
Laika	7	F	Husky	2
Romy	2	F	Rottweiler Mix	2
Scully	5	F	Border Collie	2
Snoopy	6	M	Thueringer Fuchs Mix	2
Kessy	7	F	Labrador Mix	3
Kiddo	5	F	Munsterlaender Mix	3
Lea	11	F	Leonberger Mix	3
Mira	5	F	Mix	3
Puk	2	M	Malamute Mix	3	(excl.)
Tina	12	F	Mix	3
Wilma	5	F	Dalmatian Mix	3
Anouk	0.8	M	Eurasier	4
Arik	4	M	Hovawart	4
Cora	12	F	Husky	4
Dux	4	M	German Sheperd	4
Gordo	4	M	Dogo Canario/Doberman	4
Ricky	11	M	Husky Mix	4
Rocky	11	M	Staffordshire Terrier	4
Basma	2	F	Basenji	5
Cody	4	M	Mix	5
Duski	4	M	Basenji	5
Günni	2	M	Whippet	5
Jody	5	F	Magyar Vizsla	5
Luna	4	F	German Sheperd	5
Souris	3	F	Papillon	5
Fara	10	F	German Sheperd/Border Collie	6
Jacko	5	M	Labrador	6
Kara	13	F	Husky/German Sheperd	6
Kendra	2	F	Labrador	6
Lotte	1.5	F	Rodesian Ridgeback/Labrador	6	(excl.)
Pepe	5	M	Labrador	6	(excl.)
Rudi	10	M	Airdale Terrier	6
excl.= dogs that were excluded from the analysis due to not choosing in several trials
